# Supplementary material for: Decreased Glucocorticoid Receptor Expression and Function in Cord Blood Immune Cells from Preterm Neonates with Morbidity
Source: Int J Mol Sci. 2025 Nov 3;26(21):10686. doi: 10.3390/ijms262110686 (PMC12608741; doi:10.3390/ijms262110686)
Supplement: Supplementary file 1 [file ijms-26-10686-s001.zip]

Archive with 1 entries (1 files):
- ijms-3867359-SI.pdf
